# Supplementary material for: Conservation and implications of eukaryote transcriptional regulatory regions across multiple species
Source: BMC Genomics. 2008 Dec 20;9:623. doi: 10.1186/1471-2164-9-623 (PMC2640395; doi:10.1186/1471-2164-9-623)
Supplement: Additional file 2 — TRRs in ENCODE regions. Predicated TRRs by HSL in ENCODE regions. [file 1471-2164-9-623-S2.xls]

## Sheet: sum_tot_trr
#data 2008-08-14
# Genome assembly: NCBI36
#TRR regions with distance less than 100bp are clustered together
chrom	start	end	Region
chr7	115598719	115599018	ENm001
chr7	115599389	115599608	ENm001
chr7	115599859	115600888	ENm001
chr7	115602111	115602310	ENm001
chr7	115602481	115602900	ENm001
chr7	115603239	115603588	ENm001
chr7	115604629	115605128	ENm001
chr7	115605229	115605498	ENm001
chr7	115606059	115606238	ENm001
chr7	115607399	115607578	ENm001
chr7	115607989	115608370	ENm001
chr7	115609921	115610120	ENm001
chr7	115610231	115610500	ENm001
chr7	115611091	115612598	ENm001
chr7	115614271	115614648	ENm001
chr7	115615379	115615988	ENm001
chr7	115616129	115617478	ENm001
chr7	115618161	115618830	ENm001
chr7	115619271	115619370	ENm001
chr7	115619539	115620010	ENm001
chr7	115620469	115620840	ENm001
chr7	115621189	115621258	ENm001
chr7	115621659	115622020	ENm001
chr7	115622571	115622838	ENm001
chr7	115623361	115623700	ENm001
chr7	115625399	115625868	ENm001
chr7	115626049	115626228	ENm001
chr7	115628811	115629120	ENm001
chr7	115629571	115629800	ENm001
chr7	115630281	115631310	ENm001
chr7	115631931	115632610	ENm001
chr7	115632961	115633360	ENm001
chr7	115635371	115635700	ENm001
chr7	115636089	115636890	ENm001
chr7	115637311	115637480	ENm001
chr7	115638961	115639460	ENm001
chr7	115639819	115640098	ENm001
chr7	115640369	115640838	ENm001
chr7	115641091	115641608	ENm001
chr7	115641959	115642110	ENm001
chr7	115642479	115642760	ENm001
chr7	115643079	115643320	ENm001
chr7	115643521	115643900	ENm001
chr7	115644089	115644338	ENm001
chr7	115644659	115645068	ENm001
chr7	115645691	115646288	ENm001
chr7	115646449	115646488	ENm001
chr7	115647479	115647488	ENm001
chr7	115649231	115649660	ENm001
chr7	115650281	115650918	ENm001
chr7	115651681	115651960	ENm001
chr7	115652351	115652440	ENm001
chr7	115652711	115652918	ENm001
chr7	115653339	115653438	ENm001
chr7	115654211	115654358	ENm001
chr7	115655291	115656050	ENm001
chr7	115657079	115657440	ENm001
chr7	115659699	115660170	ENm001
chr7	115661461	115661938	ENm001
chr7	115662599	115662888	ENm001
chr7	115663161	115663290	ENm001
chr7	115663729	115664120	ENm001
chr7	115666981	115667178	ENm001
chr7	115667501	115668090	ENm001
chr7	115668351	115668668	ENm001
chr7	115668891	115669360	ENm001
chr7	115669869	115670870	ENm001
chr7	115672381	115672640	ENm001
chr7	115673441	115673560	ENm001
chr7	115674349	115675018	ENm001
chr7	115675341	115676368	ENm001
chr7	115676721	115677330	ENm001
chr7	115678321	115678398	ENm001
chr7	115679429	115679600	ENm001
chr7	115680021	115680410	ENm001
chr7	115680571	115680750	ENm001
chr7	115680911	115681010	ENm001
chr7	115681391	115681760	ENm001
chr7	115682159	115682448	ENm001
chr7	115682781	115683410	ENm001
chr7	115683931	115683980	ENm001
chr7	115684739	115685510	ENm001
chr7	115685771	115686570	ENm001
chr7	115687011	115687200	ENm001
chr7	115687581	115687880	ENm001
chr7	115688759	115688768	ENm001
chr7	115689741	115689970	ENm001
chr7	115690951	115691160	ENm001
chr7	115691391	115691630	ENm001
chr7	115692161	115692640	ENm001
chr7	115693879	115695528	ENm001
chr7	115696329	115696540	ENm001
chr7	115697079	115697470	ENm001
chr7	115698841	115698920	ENm001
chr7	115699979	115700708	ENm001
chr7	115701511	115701818	ENm001
chr7	115702279	115702978	ENm001
chr7	115703241	115703530	ENm001
chr7	115703701	115703710	ENm001
chr7	115704141	115704430	ENm001
chr7	115704829	115705328	ENm001
chr7	115705899	115706228	ENm001
chr7	115708029	115708178	ENm001
chr7	115708419	115708700	ENm001
chr7	115710011	115711050	ENm001
chr7	115712921	115713238	ENm001
chr7	115715161	115715370	ENm001
chr7	115715591	115715760	ENm001
chr7	115716269	115716618	ENm001
chr7	115716831	115717418	ENm001
chr7	115720019	115720458	ENm001
chr7	115720689	115721658	ENm001
chr7	115721899	115722178	ENm001
chr7	115722479	115723028	ENm001
chr7	115723769	115723828	ENm001
chr7	115724039	115724728	ENm001
chr7	115724979	115725308	ENm001
chr7	115725771	115725850	ENm001
chr7	115726469	115726818	ENm001
chr7	115727101	115727590	ENm001
chr7	115727899	115728500	ENm001
chr7	115729521	115730178	ENm001
chr7	115730439	115730668	ENm001
chr7	115730969	115731138	ENm001
chr7	115731449	115732308	ENm001
chr7	115732479	115732678	ENm001
chr7	115733151	115733430	ENm001
chr7	115734059	115734338	ENm001
chr7	115734541	115734838	ENm001
chr7	115735171	115735300	ENm001
chr7	115736009	115736298	ENm001
chr7	115737099	115737408	ENm001
chr7	115737751	115737980	ENm001
chr7	115738459	115738748	ENm001
chr7	115740689	115741080	ENm001
chr7	115741911	115742060	ENm001
chr7	115742171	115742618	ENm001
chr7	115742951	115743278	ENm001
chr7	115743521	115743600	ENm001
chr7	115743939	115744088	ENm001
chr7	115744799	115744928	ENm001
chr7	115745389	115746588	ENm001
chr7	115747129	115747958	ENm001
chr7	115748299	115748818	ENm001
chr7	115749069	115749868	ENm001
chr7	115750271	115750660	ENm001
chr7	115753141	115753330	ENm001
chr7	115753901	115754290	ENm001
chr7	115754581	115754660	ENm001
chr7	115754969	115755178	ENm001
chr7	115755719	115756160	ENm001
chr7	115757721	115757880	ENm001
chr7	115758711	115758880	ENm001
chr7	115759921	115760508	ENm001
chr7	115760659	115761268	ENm001
chr7	115761629	115761930	ENm001
chr7	115762151	115762648	ENm001
chr7	115763989	115764400	ENm001
chr7	115764689	115764918	ENm001
chr7	115765019	115765718	ENm001
chr7	115766179	115766818	ENm001
chr7	115766929	115766968	ENm001
chr7	115767079	115767468	ENm001
chr7	115767651	115768130	ENm001
chr7	115768409	115768810	ENm001
chr7	115769151	115769530	ENm001
chr7	115770271	115771100	ENm001
chr7	115771701	115772760	ENm001
chr7	115772999	115773188	ENm001
chr7	115773379	115774110	ENm001
chr7	115774279	115774730	ENm001
chr7	115775329	115775748	ENm001
chr7	115776809	115777210	ENm001
chr7	115778429	115778628	ENm001
chr7	115779509	115779738	ENm001
chr7	115780139	115780208	ENm001
chr7	115780619	115780960	ENm001
chr7	115781301	115781600	ENm001
chr7	115781811	115781980	ENm001
chr7	115782801	115783178	ENm001
chr7	115783359	115783448	ENm001
chr7	115784979	115785078	ENm001
chr7	115785479	115785738	ENm001
chr7	115785919	115785948	ENm001
chr7	115786279	115786568	ENm001
chr7	115786901	115786990	ENm001
chr7	115787091	115787970	ENm001
chr7	115788221	115788400	ENm001
chr7	115788891	115789250	ENm001
chr7	115789729	115790580	ENm001
chr7	115790899	115791178	ENm001
chr7	115792561	115792948	ENm001
chr7	115793501	115793660	ENm001
chr7	115793829	115794550	ENm001
chr7	115795031	115795310	ENm001
chr7	115795461	115795688	ENm001
chr7	115795999	115796250	ENm001
chr7	115796541	115797250	ENm001
chr7	115799459	115800138	ENm001
chr7	115800239	115800398	ENm001
chr7	115800839	115800928	ENm001
chr7	115801599	115801948	ENm001
chr7	115802879	115803098	ENm001
chr7	115803689	115803988	ENm001
chr7	115806339	115806720	ENm001
chr7	115806851	115807140	ENm001
chr7	115807269	115807898	ENm001
chr7	115808781	115809500	ENm001
chr7	115809659	115809898	ENm001
chr7	115810349	115810638	ENm001
chr7	115810881	115811050	ENm001
chr7	115811281	115811578	ENm001
chr7	115812179	115812478	ENm001
chr7	115813219	115813498	ENm001
chr7	115813651	115813938	ENm001
chr7	115815451	115815490	ENm001
chr7	115815789	115816268	ENm001
chr7	115816629	115817138	ENm001
chr7	115817889	115817898	ENm001
chr7	115818269	115818538	ENm001
chr7	115819599	115820310	ENm001
chr7	115820469	115820960	ENm001
chr7	115821229	115821518	ENm001
chr7	115821879	115822898	ENm001
chr7	115823139	115823298	ENm001
chr7	115823591	115823780	ENm001
chr7	115824221	115824460	ENm001
chr7	115826511	115826888	ENm001
chr7	115829209	115829490	ENm001
chr7	115829691	115829790	ENm001
chr7	115830181	115830610	ENm001
chr7	115830979	115831388	ENm001
chr7	115833309	115833930	ENm001
chr7	115834189	115834568	ENm001
chr7	115834871	115835000	ENm001
chr7	115835269	115835758	ENm001
chr7	115837139	115837208	ENm001
chr7	115837319	115837608	ENm001
chr7	115837789	115837888	ENm001
chr7	115838269	115838448	ENm001
chr7	115839029	115839438	ENm001
chr7	115839619	115839778	ENm001
chr7	115840539	115840648	ENm001
chr7	115841169	115841518	ENm001
chr7	115841769	115841808	ENm001
chr7	115842099	115842390	ENm001
chr7	115842601	115842730	ENm001
chr7	115843299	115843658	ENm001
chr7	115843859	115844070	ENm001
chr7	115844461	115845010	ENm001
chr7	115845561	115845610	ENm001
chr7	115845861	115846778	ENm001
chr7	115847131	115847420	ENm001
chr7	115847691	115847910	ENm001
chr7	115848429	115848860	ENm001
chr7	115849389	115849448	ENm001
chr7	115849919	115850668	ENm001
chr7	115851261	115851500	ENm001
chr7	115852479	115852848	ENm001
chr7	115853001	115853080	ENm001
chr7	115853459	115853738	ENm001
chr7	115853959	115854238	ENm001
chr7	115854361	115855288	ENm001
chr7	115855661	115856930	ENm001
chr7	115857151	115857480	ENm001
chr7	115857869	115858038	ENm001
chr7	115858429	115858518	ENm001
chr7	115858619	115859090	ENm001
chr7	115859391	115859560	ENm001
chr7	115861129	115862078	ENm001
chr7	115862519	115862760	ENm001
chr7	115863099	115864068	ENm001
chr7	115864529	115864668	ENm001
chr7	115864779	115864788	ENm001
chr7	115864951	115865170	ENm001
chr7	115866899	115867118	ENm001
chr7	115868459	115868978	ENm001
chr7	115869099	115869570	ENm001
chr7	115870019	115870368	ENm001
chr7	115871851	115872360	ENm001
chr7	115872929	115873178	ENm001
chr7	115873639	115873798	ENm001
chr7	115873961	115874250	ENm001
chr7	115874641	115875198	ENm001
chr7	115875501	115876178	ENm001
chr7	115876399	115876678	ENm001
chr7	115877099	115877438	ENm001
chr7	115879069	115879370	ENm001
chr7	115880911	115880920	ENm001
chr7	115881349	115881648	ENm001
chr7	115881781	115882328	ENm001
chr7	115883051	115883238	ENm001
chr7	115884501	115884848	ENm001
chr7	115887861	115888118	ENm001
chr7	115888309	115889088	ENm001
chr7	115889189	115890808	ENm001
chr7	115891641	115891860	ENm001
chr7	115892281	115892310	ENm001
chr7	115892691	115893718	ENm001
chr7	115894189	115895398	ENm001
chr7	115895801	115896440	ENm001
chr7	115896679	115896978	ENm001
chr7	115897149	115897368	ENm001
chr7	115898561	115899760	ENm001
chr7	115900281	115900310	ENm001
chr7	115900679	115901268	ENm001
chr7	115901559	115902558	ENm001
chr7	115903439	115903588	ENm001
chr7	115904729	115904968	ENm001
chr7	115905209	115905910	ENm001
chr7	115906569	115906740	ENm001
chr7	115907481	115908040	ENm001
chr7	115908801	115909078	ENm001
chr7	115909431	115909570	ENm001
chr7	115910809	115910908	ENm001
chr7	115911101	115911650	ENm001
chr7	115911831	115912348	ENm001
chr7	115912669	115912958	ENm001
chr7	115913641	115914068	ENm001
chr7	115914169	115914358	ENm001
chr7	115914579	115914870	ENm001
chr7	115915119	115915128	ENm001
chr7	115915309	115915558	ENm001
chr7	115916859	115917640	ENm001
chr7	115918879	115920520	ENm001
chr7	115920719	115921368	ENm001
chr7	115921819	115922038	ENm001
chr7	115922631	115922870	ENm001
chr7	115923379	115923940	ENm001
chr7	115925119	115925610	ENm001
chr7	115928381	115928570	ENm001
chr7	115929089	115929108	ENm001
chr7	115929459	115929610	ENm001
chr7	115929741	115930050	ENm001
chr7	115931159	115931478	ENm001
chr7	115931689	115931908	ENm001
chr7	115932021	115932378	ENm001
chr7	115933681	115934380	ENm001
chr7	115934919	115935138	ENm001
chr7	115935481	115936820	ENm001
chr7	115937191	115937200	ENm001
chr7	115937799	115938050	ENm001
chr7	115938191	115938680	ENm001
chr7	115940271	115940770	ENm001
chr7	115940891	115941548	ENm001
chr7	115941679	115941918	ENm001
chr7	115942219	115942278	ENm001
chr7	115942541	115942590	ENm001
chr7	115943499	115944510	ENm001
chr7	115944621	115944938	ENm001
chr7	115945759	115945968	ENm001
chr7	115946619	115946808	ENm001
chr7	115947029	115947048	ENm001
chr7	115947649	115948318	ENm001
chr7	115949109	115949398	ENm001
chr7	115949841	115949918	ENm001
chr7	115950439	115950730	ENm001
chr7	115950991	115951508	ENm001
chr7	115955129	115955378	ENm001
chr7	115955569	115955858	ENm001
chr7	115956081	115956130	ENm001
chr7	115956979	115957650	ENm001
chr7	115958499	115958750	ENm001
chr7	115959909	115960160	ENm001
chr7	115960621	115960850	ENm001
chr7	115961001	115961258	ENm001
chr7	115961509	115961668	ENm001
chr7	115962671	115962860	ENm001
chr7	115963339	115963468	ENm001
chr7	115966699	115966988	ENm001
chr7	115967519	115967668	ENm001
chr7	115967929	115968028	ENm001
chr7	115968599	115968818	ENm001
chr7	115969791	115970060	ENm001
chr7	115971719	115971958	ENm001
chr7	115972839	115973178	ENm001
chr7	115974569	115974738	ENm001
chr7	115976681	115977058	ENm001
chr7	115977949	115978108	ENm001
chr7	115978809	115978848	ENm001
chr7	115980269	115980580	ENm001
chr7	115982859	115983800	ENm001
chr7	115984111	115984630	ENm001
chr7	115984941	115984980	ENm001
chr7	115986049	115986200	ENm001
chr7	115986551	115987028	ENm001
chr7	115987901	115988120	ENm001
chr7	115988239	115988540	ENm001
chr7	115989909	115990048	ENm001
chr7	115990279	115990728	ENm001
chr7	115991829	115992240	ENm001
chr7	115992451	115992820	ENm001
chr7	115993041	115993390	ENm001
chr7	115993661	115995310	ENm001
chr7	115995861	115997100	ENm001
chr7	115997261	115997380	ENm001
chr7	115998111	115998918	ENm001
chr7	115999569	115999850	ENm001
chr7	115999989	116000278	ENm001
chr7	116000731	116000880	ENm001
chr7	116002131	116002300	ENm001
chr7	116003559	116003700	ENm001
chr7	116006359	116006860	ENm001
chr7	116010639	116011070	ENm001
chr7	116011321	116011410	ENm001
chr7	116011589	116011820	ENm001
chr7	116013741	116013960	ENm001
chr7	116014381	116014728	ENm001
chr7	116016279	116016338	ENm001
chr7	116016911	116017320	ENm001
chr7	116017569	116018408	ENm001
chr7	116018801	116018830	ENm001
chr7	116019169	116019540	ENm001
chr7	116020431	116020620	ENm001
chr7	116020829	116021038	ENm001
chr7	116021201	116021310	ENm001
chr7	116024139	116024478	ENm001
chr7	116025401	116025678	ENm001
chr7	116026411	116027038	ENm001
chr7	116029161	116029438	ENm001
chr7	116029631	116029880	ENm001
chr7	116030219	116030428	ENm001
chr7	116032029	116032320	ENm001
chr7	116032869	116033258	ENm001
chr7	116033509	116034558	ENm001
chr7	116035001	116035220	ENm001
chr7	116036289	116036498	ENm001
chr7	116037291	116038018	ENm001
chr7	116038131	116038430	ENm001
chr7	116039639	116039828	ENm001
chr7	116040939	116041278	ENm001
chr7	116042639	116042810	ENm001
chr7	116043591	116043938	ENm001
chr7	116044269	116044660	ENm001
chr7	116044841	116045340	ENm001
chr7	116046371	116046530	ENm001
chr7	116047021	116047220	ENm001
chr7	116048561	116048760	ENm001
chr7	116049209	116049308	ENm001
chr7	116049719	116049778	ENm001
chr7	116050941	116051568	ENm001
chr7	116052371	116052480	ENm001
chr7	116053901	116054190	ENm001
chr7	116054421	116054620	ENm001
chr7	116055131	116055210	ENm001
chr7	116055439	116055468	ENm001
chr7	116055779	116056278	ENm001
chr7	116056531	116056988	ENm001
chr7	116057329	116057738	ENm001
chr7	116058969	116059208	ENm001
chr7	116059569	116059858	ENm001
chr7	116060761	116060830	ENm001
chr7	116061089	116061540	ENm001
chr7	116062099	116062508	ENm001
chr7	116063469	116063720	ENm001
chr7	116063889	116064268	ENm001
chr7	116064649	116065230	ENm001
chr7	116066389	116066800	ENm001
chr7	116066911	116067280	ENm001
chr7	116068889	116069158	ENm001
chr7	116069311	116069420	ENm001
chr7	116070681	116070720	ENm001
chr7	116071011	116071930	ENm001
chr7	116072361	116072510	ENm001
chr7	116073209	116073590	ENm001
chr7	116074301	116074730	ENm001
chr7	116074851	116075058	ENm001
chr7	116075331	116075510	ENm001
chr7	116076099	116076208	ENm001
chr7	116079189	116079478	ENm001
chr7	116081749	116082260	ENm001
chr7	116082819	116083540	ENm001
chr7	116084359	116085498	ENm001
chr7	116085639	116086178	ENm001
chr7	116086641	116087530	ENm001
chr7	116087891	116088010	ENm001
chr7	116088279	116088570	ENm001
chr7	116090671	116090988	ENm001
chr7	116091479	116091720	ENm001
chr7	116093299	116093650	ENm001
chr7	116093801	116094248	ENm001
chr7	116095699	116095910	ENm001
chr7	116096279	116096398	ENm001
chr7	116097601	116097910	ENm001
chr7	116098361	116098420	ENm001
chr7	116098711	116098908	ENm001
chr7	116101231	116101360	ENm001
chr7	116101579	116101860	ENm001
chr7	116102579	116102648	ENm001
chr7	116102921	116103478	ENm001
chr7	116103789	116103858	ENm001
chr7	116104421	116104600	ENm001
chr7	116104991	116105130	ENm001
chr7	116105649	116105958	ENm001
chr7	116106249	116106370	ENm001
chr7	116107219	116107348	ENm001
chr7	116107559	116107808	ENm001
chr7	116108459	116108880	ENm001
chr7	116109219	116109458	ENm001
chr7	116109631	116109880	ENm001
chr7	116110221	116110838	ENm001
chr7	116111001	116111170	ENm001
chr7	116111411	116111620	ENm001
chr7	116114471	116115068	ENm001
chr7	116115579	116116810	ENm001
chr7	116117299	116117318	ENm001
chr7	116118311	116118518	ENm001
chr7	116118669	116118938	ENm001
chr7	116119269	116119448	ENm001
chr7	116119699	116119758	ENm001
chr7	116120109	116120228	ENm001
chr7	116121501	116122010	ENm001
chr7	116122229	116122750	ENm001
chr7	116124411	116124650	ENm001
chr7	116125541	116125720	ENm001
chr7	116127159	116127348	ENm001
chr7	116127569	116127990	ENm001
chr7	116128799	116129438	ENm001
chr7	116130839	116131258	ENm001
chr7	116132229	116132548	ENm001
chr7	116132809	116133310	ENm001
chr7	116134321	116134618	ENm001
chr7	116135569	116135908	ENm001
chr7	116136699	116137168	ENm001
chr7	116137539	116138138	ENm001
chr7	116138711	116138990	ENm001
chr7	116139799	116140198	ENm001
chr7	116141511	116142130	ENm001
chr7	116143699	116143888	ENm001
chr7	116144679	116145338	ENm001
chr7	116145651	116145850	ENm001
chr7	116146431	116146920	ENm001
chr7	116147301	116147420	ENm001
chr7	116148521	116148900	ENm001
chr7	116149501	116149620	ENm001
chr7	116150061	116150220	ENm001
chr7	116150331	116150820	ENm001
chr7	116152611	116152860	ENm001
chr7	116153429	116153478	ENm001
chr7	116155359	116155588	ENm001
chr7	116156559	116156920	ENm001
chr7	116157749	116157808	ENm001
chr7	116158189	116158368	ENm001
chr7	116158661	116158700	ENm001
chr7	116159261	116159588	ENm001
chr7	116160011	116160280	ENm001
chr7	116160501	116161128	ENm001
chr7	116162941	116163120	ENm001
chr7	116163291	116163578	ENm001
chr7	116164169	116164368	ENm001
chr7	116164949	116165258	ENm001
chr7	116166599	116166698	ENm001
chr7	116167471	116167720	ENm001
chr7	116169231	116169388	ENm001
chr7	116169671	116170000	ENm001
chr7	116171329	116171368	ENm001
chr7	116171609	116171928	ENm001
chr7	116172599	116172708	ENm001
chr7	116173109	116173528	ENm001
chr7	116173829	116173868	ENm001
chr7	116174099	116174388	ENm001
chr7	116175559	116175688	ENm001
chr7	116175869	116176098	ENm001
chr7	116177289	116177318	ENm001
chr7	116177889	116178168	ENm001
chr7	116179299	116179590	ENm001
chr7	116180859	116181268	ENm001
chr7	116182389	116182888	ENm001
chr7	116183691	116183920	ENm001
chr7	116184471	116184680	ENm001
chr7	116184991	116185390	ENm001
chr7	116186171	116186570	ENm001
chr7	116186921	116186970	ENm001
chr7	116187641	116188040	ENm001
chr7	116188391	116188768	ENm001
chr7	116188981	116189458	ENm001
chr7	116190131	116190290	ENm001
chr7	116190569	116190828	ENm001
chr7	116191171	116192220	ENm001
chr7	116193241	116193548	ENm001
chr7	116193891	116194140	ENm001
chr7	116194941	116195310	ENm001
chr7	116195891	116196468	ENm001
chr7	116197521	116197730	ENm001
chr7	116198011	116198248	ENm001
chr7	116198781	116198920	ENm001
chr7	116199301	116199908	ENm001
chr7	116200219	116200518	ENm001
chr7	116200971	116201200	ENm001
chr7	116201661	116202180	ENm001
chr7	116203221	116203460	ENm001
chr7	116203701	116203890	ENm001
chr7	116204191	116204818	ENm001
chr7	116205029	116205318	ENm001
chr7	116205591	116205700	ENm001
chr7	116206949	116207380	ENm001
chr7	116210701	116210980	ENm001
chr7	116211469	116211708	ENm001
chr7	116215249	116215498	ENm001
chr7	116216371	116216380	ENm001
chr7	116216791	116217120	ENm001
chr7	116217631	116218050	ENm001
chr7	116218341	116219030	ENm001
chr7	116219171	116219520	ENm001
chr7	116221059	116221318	ENm001
chr7	116222401	116222570	ENm001
chr7	116224319	116225068	ENm001
chr7	116226999	116227298	ENm001
chr7	116228601	116228740	ENm001
chr7	116229001	116229220	ENm001
chr7	116229711	116230110	ENm001
chr7	116230389	116230698	ENm001
chr7	116230811	116231080	ENm001
chr7	116231561	116231868	ENm001
chr7	116232079	116232380	ENm001
chr7	116232891	116233190	ENm001
chr7	116233629	116234118	ENm001
chr7	116234359	116234608	ENm001
chr7	116235229	116235358	ENm001
chr7	116235649	116235728	ENm001
chr7	116236179	116236290	ENm001
chr7	116237351	116237580	ENm001
chr7	116238331	116239310	ENm001
chr7	116239531	116239790	ENm001
chr7	116240151	116240360	ENm001
chr7	116240791	116241050	ENm001
chr7	116241569	116241880	ENm001
chr7	116242841	116243488	ENm001
chr7	116244081	116244260	ENm001
chr7	116248361	116248730	ENm001
chr7	116249501	116249770	ENm001
chr7	116250271	116250490	ENm001
chr7	116250931	116251630	ENm001
chr7	116251821	116251950	ENm001
chr7	116252271	116252560	ENm001
chr7	116252701	116253290	ENm001
chr7	116254611	116254770	ENm001
chr7	116255131	116255358	ENm001
chr7	116255489	116255700	ENm001
chr7	116256259	116256558	ENm001
chr7	116257579	116257858	ENm001
chr7	116258139	116258268	ENm001
chr7	116258719	116259018	ENm001
chr7	116259199	116259438	ENm001
chr7	116259781	116259990	ENm001
chr7	116261419	116261808	ENm001
chr7	116262291	116262558	ENm001
chr7	116264931	116265180	ENm001
chr7	116265351	116265470	ENm001
chr7	116268269	116268818	ENm001
chr7	116269181	116269718	ENm001
chr7	116270431	116270650	ENm001
chr7	116271411	116271580	ENm001
chr7	116271979	116272118	ENm001
chr7	116272989	116273068	ENm001
chr7	116273359	116273628	ENm001
chr7	116274361	116274658	ENm001
chr7	116275551	116275988	ENm001
chr7	116276179	116276418	ENm001
chr7	116276839	116276978	ENm001
chr7	116277479	116277848	ENm001
chr7	116278369	116278528	ENm001
chr7	116279951	116280070	ENm001
chr7	116280481	116280578	ENm001
chr7	116281101	116281310	ENm001
chr7	116282911	116283210	ENm001
chr7	116283449	116283738	ENm001
chr7	116284331	116284360	ENm001
chr7	116284839	116284848	ENm001
chr7	116285299	116285448	ENm001
chr7	116285879	116286138	ENm001
chr7	116286359	116286660	ENm001
chr7	116286929	116287360	ENm001
chr7	116287591	116287790	ENm001
chr7	116288321	116288340	ENm001
chr7	116289251	116289518	ENm001
chr7	116290491	116290550	ENm001
chr7	116291101	116291758	ENm001
chr7	116291891	116291910	ENm001
chr7	116293171	116293440	ENm001
chr7	116294171	116294538	ENm001
chr7	116296359	116296820	ENm001
chr7	116297529	116297698	ENm001
chr7	116298941	116298970	ENm001
chr7	116299319	116300120	ENm001
chr7	116300571	116300850	ENm001
chr7	116302411	116302590	ENm001
chr7	116302691	116302880	ENm001
chr7	116305019	116305258	ENm001
chr7	116306601	116306770	ENm001
chr7	116307321	116307570	ENm001
chr7	116308391	116308698	ENm001
chr7	116309211	116310060	ENm001
chr7	116310289	116310768	ENm001
chr7	116310951	116311170	ENm001
chr7	116311391	116311810	ENm001
chr7	116312171	116312560	ENm001
chr7	116313671	116313950	ENm001
chr7	116314221	116314570	ENm001
chr7	116315139	116315830	ENm001
chr7	116316051	116316398	ENm001
chr7	116316561	116316660	ENm001
chr7	116317259	116317548	ENm001
chr7	116318009	116318248	ENm001
chr7	116318361	116318820	ENm001
chr7	116319081	116319860	ENm001
chr7	116320789	116320960	ENm001
chr7	116321689	116322040	ENm001
chr7	116322211	116322668	ENm001
chr7	116322929	116322938	ENm001
chr7	116323231	116323610	ENm001
chr7	116323789	116323938	ENm001
chr7	116324271	116325160	ENm001
chr7	116325411	116326708	ENm001
chr7	116326821	116328348	ENm001
chr7	116328479	116328738	ENm001
chr7	116328839	116330050	ENm001
chr7	116330299	116330488	ENm001
chr7	116330619	116330918	ENm001
chr7	116331299	116331450	ENm001
chr7	116331691	116332220	ENm001
chr7	116332349	116332610	ENm001
chr7	116333251	116333680	ENm001
chr7	116334761	116335058	ENm001
chr7	116335459	116336290	ENm001
chr7	116336509	116337110	ENm001
chr7	116337361	116337840	ENm001
chr7	116339451	116340890	ENm001
chr7	116342041	116342070	ENm001
chr7	116342631	116343008	ENm001
chr7	116343181	116343570	ENm001
chr7	116344171	116344580	ENm001
chr7	116345291	116346718	ENm001
chr7	116349359	116349368	ENm001
chr7	116351859	116352298	ENm001
chr7	116352709	116353238	ENm001
chr7	116353709	116353958	ENm001
chr7	116354099	116354668	ENm001
chr7	116357149	116357378	ENm001
chr7	116358499	116358508	ENm001
chr7	116358851	116359090	ENm001
chr7	116360181	116360220	ENm001
chr7	116361071	116361518	ENm001
chr7	116364751	116365010	ENm001
chr7	116365321	116365370	ENm001
chr7	116365871	116365950	ENm001
chr7	116366101	116366110	ENm001
chr7	116366229	116366458	ENm001
chr7	116367129	116367900	ENm001
chr7	116368511	116368718	ENm001
chr7	116369679	116369848	ENm001
chr7	116370261	116370988	ENm001
chr7	116372499	116372988	ENm001
chr7	116373639	116374280	ENm001
chr7	116375171	116375490	ENm001
chr7	116377631	116377740	ENm001
chr7	116379599	116380038	ENm001
chr7	116382831	116383010	ENm001
chr7	116383381	116383460	ENm001
chr7	116384269	116384728	ENm001
chr7	116384879	116385300	ENm001
chr7	116385969	116386160	ENm001
chr7	116386571	116386640	ENm001
chr7	116386941	116387200	ENm001
chr7	116387331	116387520	ENm001
chr7	116387831	116388000	ENm001
chr7	116389051	116389110	ENm001
chr7	116389791	116390060	ENm001
chr7	116390391	116390480	ENm001
chr7	116391269	116391378	ENm001
chr7	116391481	116391620	ENm001
chr7	116391741	116392150	ENm001
chr7	116392819	116393188	ENm001
chr7	116393311	116393600	ENm001
chr7	116394261	116394410	ENm001
chr7	116395021	116395600	ENm001
chr7	116396039	116396520	ENm001
chr7	116398051	116398968	ENm001
chr7	116399811	116399980	ENm001
chr7	116400321	116400580	ENm001
chr7	116401161	116401630	ENm001
chr7	116401871	116402210	ENm001
chr7	116402921	116403020	ENm001
chr7	116404169	116404530	ENm001
chr7	116405059	116405308	ENm001
chr7	116406451	116406910	ENm001
chr7	116407081	116407350	ENm001
chr7	116407921	116408100	ENm001
chr7	116408241	116408430	ENm001
chr7	116409891	116410180	ENm001
chr7	116411671	116411720	ENm001
chr7	116412761	116412830	ENm001
chr7	116413579	116413958	ENm001
chr7	116414411	116414430	ENm001
chr7	116414871	116415040	ENm001
chr7	116415231	116415950	ENm001
chr7	116416299	116416530	ENm001
chr7	116416691	116416900	ENm001
chr7	116417661	116418190	ENm001
chr7	116418501	116418658	ENm001
chr7	116420509	116420648	ENm001
chr7	116421129	116422310	ENm001
chr7	116423971	116424178	ENm001
chr7	116426321	116426778	ENm001
chr7	116426951	116427120	ENm001
chr7	116428211	116428300	ENm001
chr7	116428489	116428778	ENm001
chr7	116428921	116429288	ENm001
chr7	116431201	116431520	ENm001
chr7	116432049	116432670	ENm001
chr7	116432959	116433230	ENm001
chr7	116433691	116433920	ENm001
chr7	116435191	116435200	ENm001
chr7	116435419	116435428	ENm001
chr7	116436099	116436750	ENm001
chr7	116436871	116437040	ENm001
chr7	116439421	116439480	ENm001
chr7	116441339	116441618	ENm001
chr7	116441831	116442100	ENm001
chr7	116442671	116442920	ENm001
chr7	116443151	116443650	ENm001
chr7	116443819	116444430	ENm001
chr7	116444841	116445060	ENm001
chr7	116445239	116445408	ENm001
chr7	116445591	116445920	ENm001
chr7	116446279	116446848	ENm001
chr7	116447721	116447990	ENm001
chr7	116448219	116448550	ENm001
chr7	116448861	116449258	ENm001
chr7	116449701	116449930	ENm001
chr7	116451341	116451660	ENm001
chr7	116452541	116452550	ENm001
chr7	116452661	116453338	ENm001
chr7	116453521	116453868	ENm001
chr7	116455479	116455720	ENm001
chr7	116456271	116458018	ENm001
chr7	116458239	116458528	ENm001
chr7	116459441	116460250	ENm001
chr7	116460421	116460678	ENm001
chr7	116461941	116462310	ENm001
chr7	116462571	116463420	ENm001
chr7	116464761	116464950	ENm001
chr7	116465209	116465438	ENm001
chr7	116465551	116465878	ENm001
chr7	116466111	116466600	ENm001
chr7	116466829	116467108	ENm001
chr7	116468701	116469030	ENm001
chr7	116469321	116469650	ENm001
chr7	116469841	116470710	ENm001
chr7	116471111	116471570	ENm001
chr7	116471809	116471958	ENm001
chr7	116473821	116473830	ENm001
chr7	116474449	116474548	ENm001
chr7	116475281	116475498	ENm001
chr7	116475599	116475608	ENm001
chr7	116476671	116477130	ENm001
chr7	116478151	116478390	ENm001
chr7	116479511	116479800	ENm001
chr7	116480251	116480578	ENm001
chr7	116482991	116483110	ENm001
chr7	116483889	116484108	ENm001
chr7	116484401	116484800	ENm001
chr7	116484999	116485290	ENm001
chr7	116485441	116486828	ENm001
chr7	116487241	116487420	ENm001
chr7	116487809	116488040	ENm001
chr7	116488809	116489188	ENm001
chr7	116489741	116490048	ENm001
chr7	116490259	116490720	ENm001
chr7	116491231	116491748	ENm001
chr7	116492941	116493010	ENm001
chr7	116494281	116494460	ENm001
chr7	116495171	116495850	ENm001
chr7	116496409	116496690	ENm001
chr7	116499359	116499870	ENm001
chr7	116501081	116501348	ENm001
chr7	116502281	116502710	ENm001
chr7	116502939	116503190	ENm001
chr7	116505071	116505170	ENm001
chr7	116506349	116506398	ENm001
chr7	116506651	116507208	ENm001
chr7	116507611	116507900	ENm001
chr7	116508129	116509060	ENm001
chr7	116509759	116510020	ENm001
chr7	116510411	116510470	ENm001
chr7	116510909	116511158	ENm001
chr7	116512001	116512660	ENm001
chr7	116512871	116513558	ENm001
chr7	116513741	116513900	ENm001
chr7	116514409	116514868	ENm001
chr7	116515571	116515810	ENm001
chr7	116516709	116516788	ENm001
chr7	116517851	116518040	ENm001
chr7	116518559	116518838	ENm001
chr7	116520999	116521290	ENm001
chr7	116521961	116522310	ENm001
chr7	116523381	116523860	ENm001
chr7	116524181	116524520	ENm001
chr7	116524971	116525180	ENm001
chr7	116526209	116526550	ENm001
chr7	116526701	116527468	ENm001
chr7	116527771	116528348	ENm001
chr7	116529301	116529480	ENm001
chr7	116529739	116530688	ENm001
chr7	116531009	116531308	ENm001
chr7	116531799	116532238	ENm001
chr7	116532349	116532468	ENm001
chr7	116532969	116533268	ENm001
chr7	116533551	116533860	ENm001
chr7	116534341	116534880	ENm001
chr7	116535211	116535520	ENm001
chr7	116535721	116536280	ENm001
chr7	116536709	116537650	ENm001
chr7	116538659	116538910	ENm001
chr7	116539381	116539648	ENm001
chr7	116540619	116540920	ENm001
chr7	116541479	116541738	ENm001
chr7	116542941	116543190	ENm001
chr7	116543409	116543628	ENm001
chr7	116543771	116543930	ENm001
chr7	116545839	116545878	ENm001
chr7	116546431	116546850	ENm001
chr7	116548149	116548298	ENm001
chr7	116548719	116548990	ENm001
chr7	116549139	116549288	ENm001
chr7	116549801	116549880	ENm001
chr7	116549991	116550628	ENm001
chr7	116551259	116551558	ENm001
chr7	116552659	116552780	ENm001
chr7	116552961	116553268	ENm001
chr7	116553421	116553770	ENm001
chr7	116554201	116554230	ENm001
chr7	116554331	116554350	ENm001
chr7	116554771	116555350	ENm001
chr7	116555739	116555798	ENm001
chr7	116556231	116556290	ENm001
chr7	116557161	116557790	ENm001
chr7	116557999	116558598	ENm001
chr7	116558821	116558978	ENm001
chr7	116559249	116559678	ENm001
chr7	116559789	116559808	ENm001
chr7	116559909	116560078	ENm001
chr7	116560381	116560410	ENm001
chr7	116560621	116561430	ENm001
chr7	116563521	116563810	ENm001
chr7	116563959	116564148	ENm001
chr7	116564511	116565228	ENm001
chr7	116566421	116566710	ENm001
chr7	116567089	116567158	ENm001
chr7	116567341	116567540	ENm001
chr7	116567671	116568118	ENm001
chr7	116568509	116568980	ENm001
chr7	116569251	116569460	ENm001
chr7	116571179	116571718	ENm001
chr7	116571999	116572288	ENm001
chr7	116574059	116574088	ENm001
chr7	116574691	116575240	ENm001
chr7	116575431	116575890	ENm001
chr7	116576821	116577160	ENm001
chr7	116577571	116577730	ENm001
chr7	116578861	116578880	ENm001
chr7	116579389	116579568	ENm001
chr7	116580759	116580958	ENm001
chr7	116583341	116583638	ENm001
chr7	116583919	116584178	ENm001
chr7	116585991	116586020	ENm001
chr7	116586421	116586470	ENm001
chr7	116586869	116586928	ENm001
chr7	116588021	116588050	ENm001
chr7	116588369	116588920	ENm001
chr7	116589111	116589200	ENm001
chr7	116589311	116589780	ENm001
chr7	116590301	116590320	ENm001
chr7	116590611	116591328	ENm001
chr7	116591499	116591698	ENm001
chr7	116593399	116593558	ENm001
chr7	116595709	116596330	ENm001
chr7	116597151	116597618	ENm001
chr7	116598161	116598220	ENm001
chr7	116598991	116599270	ENm001
chr7	116599521	116599800	ENm001
chr7	116601021	116601328	ENm001
chr7	116602431	116602470	ENm001
chr7	116603199	116603428	ENm001
chr7	116603659	116603818	ENm001
chr7	116604891	116605628	ENm001
chr7	116605989	116606008	ENm001
chr7	116606161	116606410	ENm001
chr7	116607709	116607998	ENm001
chr7	116608211	116608508	ENm001
chr7	116608719	116609158	ENm001
chr7	116609709	116609848	ENm001
chr7	116611069	116611358	ENm001
chr7	116612009	116612330	ENm001
chr7	116613331	116613630	ENm001
chr7	116614229	116614790	ENm001
chr7	116614911	116615640	ENm001
chr7	116615881	116616350	ENm001
chr7	116616461	116616500	ENm001
chr7	116618529	116618950	ENm001
chr7	116619311	116619578	ENm001
chr7	116619831	116619870	ENm001
chr7	116620981	116621170	ENm001
chr7	116621661	116621750	ENm001
chr7	116622261	116622828	ENm001
chr7	116623281	116624250	ENm001
chr7	116624769	116625000	ENm001
chr7	116625269	116625368	ENm001
chr7	116627989	116628660	ENm001
chr7	116630841	116631030	ENm001
chr7	116631479	116631608	ENm001
chr7	116631981	116632210	ENm001
chr7	116632409	116632820	ENm001
chr7	116633951	116634440	ENm001
chr7	116634851	116635130	ENm001
chr7	116635439	116635468	ENm001
chr7	116636209	116636418	ENm001
chr7	116636641	116636770	ENm001
chr7	116637101	116637300	ENm001
chr7	116638131	116638470	ENm001
chr7	116638779	116639138	ENm001
chr7	116639841	116640198	ENm001
chr7	116640521	116640830	ENm001
chr7	116641231	116641710	ENm001
chr7	116642511	116642590	ENm001
chr7	116643551	116643800	ENm001
chr7	116644139	116644598	ENm001
chr7	116645771	116645950	ENm001
chr7	116646221	116646440	ENm001
chr7	116648759	116648908	ENm001
chr7	116651681	116651980	ENm001
chr7	116653651	116653860	ENm001
chr7	116657209	116657478	ENm001
chr7	116657851	116658228	ENm001
chr7	116661599	116662410	ENm001
chr7	116662601	116663000	ENm001
chr7	116663191	116664800	ENm001
chr7	116668521	116668630	ENm001
chr7	116670611	116670760	ENm001
chr7	116671589	116672138	ENm001
chr7	116672459	116672868	ENm001
chr7	116678269	116678480	ENm001
chr7	116678801	116678850	ENm001
chr7	116680809	116681048	ENm001
chr7	116683569	116683798	ENm001
chr7	116687059	116687218	ENm001
chr7	116688681	116690060	ENm001
chr7	116690889	116690918	ENm001
chr7	116691871	116692020	ENm001
chr7	116692811	116692900	ENm001
chr7	116693351	116693610	ENm001
chr7	116694071	116694368	ENm001
chr7	116694469	116694840	ENm001
chr7	116695669	116695790	ENm001
chr7	116696331	116696570	ENm001
chr7	116697209	116697388	ENm001
chr7	116699599	116699800	ENm001
chr7	116700929	116701108	ENm001
chr7	116701529	116701738	ENm001
chr7	116702871	116703010	ENm001
chr7	116703111	116703140	ENm001
chr7	116703931	116704140	ENm001
chr7	116704451	116704690	ENm001
chr7	116704951	116705010	ENm001
chr7	116706471	116706510	ENm001
chr7	116709361	116709568	ENm001
chr7	116711731	116712070	ENm001
chr7	116712381	116712558	ENm001
chr7	116714821	116714980	ENm001
chr7	116715739	116716248	ENm001
chr7	116717781	116717850	ENm001
chr7	116718931	116719150	ENm001
chr7	116720001	116720548	ENm001
chr7	116720729	116720938	ENm001
chr7	116721569	116722048	ENm001
chr7	116722639	116722858	ENm001
chr7	116723691	116723900	ENm001
chr7	116724501	116724630	ENm001
chr7	116727321	116727520	ENm001
chr7	116729469	116729808	ENm001
chr7	116730009	116730248	ENm001
chr7	116731951	116732180	ENm001
chr7	116732451	116732938	ENm001
chr7	116733341	116733600	ENm001
chr7	116734051	116734570	ENm001
chr7	116735051	116735390	ENm001
chr7	116735509	116735840	ENm001
chr7	116736031	116736200	ENm001
chr7	116737059	116737300	ENm001
chr7	116738181	116738750	ENm001
chr7	116738889	116738938	ENm001
chr7	116739131	116739370	ENm001
chr7	116739671	116739850	ENm001
chr7	116740079	116740378	ENm001
chr7	116741161	116741460	ENm001
chr7	116742731	116742910	ENm001
chr7	116743491	116743760	ENm001
chr7	116743879	116744088	ENm001
chr7	116744529	116745280	ENm001
chr7	116746279	116746288	ENm001
chr7	116746929	116747118	ENm001
chr7	116748551	116749128	ENm001
chr7	116754089	116754218	ENm001
chr7	116754409	116755158	ENm001
chr7	116755499	116755778	ENm001
chr7	116756119	116757020	ENm001
chr7	116757899	116759218	ENm001
chr7	116759469	116760178	ENm001
chr7	116760899	116761358	ENm001
chr7	116762009	116763310	ENm001
chr7	116763609	116763888	ENm001
chr7	116764059	116764568	ENm001
chr7	116765139	116765438	ENm001
chr7	116766091	116766348	ENm001
chr7	116767469	116767710	ENm001
chr7	116768291	116768658	ENm001
chr7	116769249	116770160	ENm001
chr7	116770351	116771860	ENm001
chr7	116772091	116773050	ENm001
chr7	116773161	116773390	ENm001
chr7	116774091	116774590	ENm001
chr7	116776031	116776050	ENm001
chr7	116776151	116776310	ENm001
chr7	116776449	116776578	ENm001
chr7	116777679	116778728	ENm001
chr7	116779269	116779608	ENm001
chr7	116779819	116780468	ENm001
chr7	116781019	116782028	ENm001
chr7	116782179	116782608	ENm001
chr7	116782899	116783868	ENm001
chr7	116784799	116785038	ENm001
chr7	116785611	116786370	ENm001
chr7	116787881	116788468	ENm001
chr7	116788569	116788788	ENm001
chr7	116789049	116789908	ENm001
chr7	116790129	116791208	ENm001
chr7	116791849	116791918	ENm001
chr7	116792459	116792740	ENm001
chr7	116792981	116793280	ENm001
chr7	116793519	116795250	ENm001
chr7	116795481	116795800	ENm001
chr7	116796129	116796888	ENm001
chr7	116797759	116797998	ENm001
chr7	116798489	116799158	ENm001
chr7	116799299	116799408	ENm001
chr7	116799909	116800470	ENm001
chr7	116800781	116801348	ENm001
chr7	116801759	116802618	ENm001
chr7	116802929	116804598	ENm001
chr7	116804819	116806358	ENm001
chr7	116806519	116807148	ENm001
chr7	116807339	116807988	ENm001
chr7	116808089	116808698	ENm001
chr7	116809659	116810848	ENm001
chr7	116811059	116811278	ENm001
chr7	116811971	116812600	ENm001
chr7	116812781	116813078	ENm001
chr7	116813199	116813678	ENm001
chr7	116813859	116814080	ENm001
chr7	116815289	116816840	ENm001
chr7	116817131	116817440	ENm001
chr7	116818371	116818760	ENm001
chr7	116818941	116819060	ENm001
chr7	116819411	116819810	ENm001
chr7	116819991	116820150	ENm001
chr7	116820451	116821050	ENm001
chr7	116821661	116821890	ENm001
chr7	116822041	116823200	ENm001
chr7	116823491	116823710	ENm001
chr7	116824061	116824408	ENm001
chr7	116824569	116824818	ENm001
chr7	116825291	116825490	ENm001
chr7	116825789	116825798	ENm001
chr7	116827049	116827748	ENm001
chr7	116828199	116828818	ENm001
chr7	116833389	116833738	ENm001
chr7	116834129	116834608	ENm001
chr7	116834749	116834990	ENm001
chr7	116835709	116838188	ENm001
chr7	116838559	116838848	ENm001
chr7	116839159	116839790	ENm001
chr7	116839929	116840528	ENm001
chr7	116840809	116841718	ENm001
chr7	116842511	116842550	ENm001
chr7	116842651	116843188	ENm001
chr7	116843591	116843968	ENm001
chr7	116844461	116845170	ENm001
chr7	116846929	116847220	ENm001
chr7	116848279	116848518	ENm001
chr7	116848739	116849410	ENm001
chr7	116849569	116850128	ENm001
chr7	116850409	116850560	ENm001
chr7	116850699	116850978	ENm001
chr7	116851269	116851798	ENm001
chr7	116851951	116852130	ENm001
chr7	116852391	116852580	ENm001
chr7	116853909	116854418	ENm001
chr7	116855569	116855850	ENm001
chr7	116856879	116857168	ENm001
chr7	116857961	116858210	ENm001
chr7	116858491	116858750	ENm001
chr7	116859131	116859290	ENm001
chr7	116859411	116859420	ENm001
chr7	116859541	116859690	ENm001
chr7	116860229	116860558	ENm001
chr7	116861179	116861678	ENm001
chr7	116863221	116863738	ENm001
chr7	116864021	116864148	ENm001
chr7	116864691	116865278	ENm001
chr7	116865781	116865820	ENm001
chr7	116866711	116867130	ENm001
chr7	116867721	116868190	ENm001
chr7	116869501	116869988	ENm001
chr7	116870321	116870470	ENm001
chr7	116870769	116870938	ENm001
chr7	116871961	116872400	ENm001
chr7	116872791	116873558	ENm001
chr7	116873739	116874530	ENm001
chr7	116874661	116874950	ENm001
chr7	116877339	116878978	ENm001
chr7	116879299	116879978	ENm001
chr7	116880499	116881168	ENm001
chr7	116881379	116882158	ENm001
chr7	116882599	116883148	ENm001
chr7	116884059	116884328	ENm001
chr7	116884531	116884638	ENm001
chr7	116884969	116885440	ENm001
chr7	116886029	116887190	ENm001
chr7	116887409	116887960	ENm001
chr7	116888589	116888798	ENm001
chr7	116889521	116889630	ENm001
chr7	116890299	116890438	ENm001
chr7	116890849	116891218	ENm001
chr7	116891611	116891718	ENm001
chr7	116892009	116892378	ENm001
chr7	116892799	116892828	ENm001
chr7	116893549	116893818	ENm001
chr7	116893951	116894010	ENm001
chr7	116894331	116895600	ENm001
chr7	116896071	116896280	ENm001
chr7	116896791	116897030	ENm001
chr7	116897251	116898040	ENm001
chr7	116898421	116898610	ENm001
chr7	116898989	116899218	ENm001
chr7	116899351	116899690	ENm001
chr7	116900209	116900498	ENm001
chr7	116900601	116900900	ENm001
chr7	116901401	116901898	ENm001
chr7	116902189	116902340	ENm001
chr7	116903751	116903960	ENm001
chr7	116904231	116904558	ENm001
chr7	116905631	116906070	ENm001
chr7	116906521	116906670	ENm001
chr7	116907429	116908148	ENm001
chr7	116908621	116908988	ENm001
chr7	116909549	116910070	ENm001
chr7	116910469	116910900	ENm001
chr7	116911399	116911458	ENm001
chr7	116911841	116912240	ENm001
chr7	116912891	116913130	ENm001
chr7	116914819	116914918	ENm001
chr7	116915271	116916308	ENm001
chr7	116919269	116919698	ENm001
chr7	116920131	116920678	ENm001
chr7	116920929	116921198	ENm001
chr7	116921859	116922500	ENm001
chr7	116923139	116923168	ENm001
chr7	116923301	116923550	ENm001
chr7	116923811	116924390	ENm001
chr7	116924871	116925568	ENm001
chr7	116926121	116926830	ENm001
chr7	116927411	116927640	ENm001
chr7	116927811	116927900	ENm001
chr7	116928289	116928778	ENm001
chr7	116929731	116929760	ENm001
chr7	116929861	116929970	ENm001
chr7	116930491	116930830	ENm001
chr7	116931131	116931358	ENm001
chr7	116931979	116932278	ENm001
chr7	116932961	116933440	ENm001
chr7	116933891	116934250	ENm001
chr7	116935459	116936638	ENm001
chr7	116936739	116937020	ENm001
chr7	116937279	116937710	ENm001
chr7	116938011	116938190	ENm001
chr7	116938981	116939528	ENm001
chr7	116940629	116940888	ENm001
chr7	116941339	116941480	ENm001
chr7	116942221	116942620	ENm001
chr7	116942821	116943210	ENm001
chr7	116943381	116943630	ENm001
chr7	116943891	116944398	ENm001
chr7	116945061	116945340	ENm001
chr7	116945751	116946020	ENm001
chr7	116946121	116947000	ENm001
chr7	116947111	116948070	ENm001
chr7	116948211	116949220	ENm001
chr7	116949981	116950130	ENm001
chr7	116950959	116951390	ENm001
chr7	116951779	116952480	ENm001
chr7	116952941	116953080	ENm001
chr7	116953689	116954078	ENm001
chr7	116955179	116955288	ENm001
chr7	116955819	116956108	ENm001
chr7	116957699	116958168	ENm001
chr7	116958661	116958790	ENm001
chr7	116959191	116959348	ENm001
chr7	116960591	116960710	ENm001
chr7	116960931	116961660	ENm001
chr7	116961971	116962030	ENm001
chr7	116962189	116962610	ENm001
chr7	116963061	116963320	ENm001
chr7	116963651	116964048	ENm001
chr7	116964629	116965200	ENm001
chr7	116965529	116965940	ENm001
chr7	116966659	116966970	ENm001
chr7	116967239	116967428	ENm001
chr7	116967589	116967858	ENm001
chr7	116968039	116968148	ENm001
chr7	116968791	116968860	ENm001
chr7	116969031	116969550	ENm001
chr7	116969749	116970018	ENm001
chr7	116970189	116970760	ENm001
chr7	116971321	116971970	ENm001
chr7	116973711	116973880	ENm001
chr7	116974359	116974598	ENm001
chr7	116975771	116977358	ENm001
chr7	116977601	116977928	ENm001
chr7	116978589	116978890	ENm001
chr7	116979271	116979490	ENm001
chr7	116979619	116980150	ENm001
chr7	116980899	116981138	ENm001
chr7	116982209	116982608	ENm001
chr7	116982889	116983188	ENm001
chr7	116983601	116983900	ENm001
chr7	116984141	116985650	ENm001
chr7	116985851	116986270	ENm001
chr7	116986999	116987398	ENm001
chr7	116987679	116989008	ENm001
chr7	116989529	116989628	ENm001
chr7	116990649	116990768	ENm001
chr7	116990899	116991350	ENm001
chr7	116992969	116993258	ENm001
chr7	116994361	116994538	ENm001
chr7	116994659	116994808	ENm001
chr7	116995739	116995978	ENm001
chr7	116996689	116996998	ENm001
chr7	116997821	116997968	ENm001
chr7	116998109	116998340	ENm001
chr7	116998749	116999390	ENm001
chr7	116999561	116999750	ENm001
chr7	117000869	117001120	ENm001
chr7	117001731	117002420	ENm001
chr7	117003091	117003570	ENm001
chr7	117004491	117004730	ENm001
chr7	117005169	117005238	ENm001
chr7	117005511	117005640	ENm001
chr7	117006061	117007898	ENm001
chr7	117008121	117008358	ENm001
chr7	117008771	117008798	ENm001
chr7	117009311	117009500	ENm001
chr7	117009999	117011630	ENm001
chr7	117011831	117012970	ENm001
chr7	117013149	117013398	ENm001
chr7	117014619	117014938	ENm001
chr7	117016551	117016840	ENm001
chr7	117017021	117017310	ENm001
chr7	117017561	117018208	ENm001
chr7	117018469	117018520	ENm001
chr7	117018659	117018948	ENm001
chr7	117019189	117019648	ENm001
chr7	117020341	117020738	ENm001
chr7	117021491	117021690	ENm001
chr7	117021981	117022360	ENm001
chr7	117022521	117022938	ENm001
chr7	117024679	117025040	ENm001
chr7	117025331	117025778	ENm001
chr7	117026249	117026468	ENm001
chr7	117026719	117027568	ENm001
chr7	117027911	117028278	ENm001
chr7	117028521	117029280	ENm001
chr7	117030459	117030730	ENm001
chr7	117031351	117032048	ENm001
chr7	117032401	117032738	ENm001
chr7	117033669	117034230	ENm001
chr7	117034569	117034598	ENm001
chr7	117034939	117035128	ENm001
chr7	117035311	117035480	ENm001
chr7	117035981	117036320	ENm001
chr7	117036869	117037358	ENm001
chr7	117037629	117037838	ENm001
chr7	117037941	117038230	ENm001
chr7	117038411	117038890	ENm001
chr7	117039101	117039340	ENm001
chr7	117039509	117039840	ENm001
chr7	117040369	117040528	ENm001
chr7	117041969	117042170	ENm001
chr7	117042511	117043870	ENm001
chr7	117044339	117045310	ENm001
chr7	117046219	117046748	ENm001
chr7	117047271	117047740	ENm001
chr7	117047889	117048108	ENm001
chr7	117049671	117050428	ENm001
chr7	117051281	117051430	ENm001
chr7	117052751	117052970	ENm001
chr7	117053479	117054220	ENm001
chr7	117054589	117054828	ENm001
chr7	117055239	117055928	ENm001
chr7	117056649	117056868	ENm001
chr7	117057699	117057928	ENm001
chr7	117059769	117060028	ENm001
chr7	117060331	117062140	ENm001
chr7	117062521	117064190	ENm001
chr7	117065129	117065680	ENm001
chr7	117066099	117066850	ENm001
chr7	117067599	117067880	ENm001
chr7	117068159	117068858	ENm001
chr7	117069401	117069440	ENm001
chr7	117069809	117070250	ENm001
chr7	117070601	117071920	ENm001
chr7	117072219	117072398	ENm001
chr7	117073461	117073698	ENm001
chr7	117074021	117074370	ENm001
chr7	117075209	117075268	ENm001
chr7	117075449	117075900	ENm001
chr7	117076261	117076508	ENm001
chr7	117076721	117077000	ENm001
chr7	117078449	117078760	ENm001
chr7	117079129	117079440	ENm001
chr7	117079731	117080268	ENm001
chr7	117081119	117081388	ENm001
chr7	117083809	117084088	ENm001
chr7	117084451	117084710	ENm001
chr7	117085509	117085658	ENm001
chr7	117086989	117087580	ENm001
chr7	117088001	117088240	ENm001
chr7	117088371	117088698	ENm001
chr7	117089201	117089260	ENm001
chr7	117090359	117090608	ENm001
chr7	117091101	117091360	ENm001
chr7	117092499	117092658	ENm001
chr7	117092871	117093250	ENm001
chr7	117095401	117095700	ENm001
chr7	117096091	117096380	ENm001
chr7	117096811	117097490	ENm001
chr7	117098381	117098700	ENm001
chr7	117099001	117100068	ENm001
chr7	117101599	117101990	ENm001
chr7	117102221	117102718	ENm001
chr7	117103741	117103810	ENm001
chr7	117104589	117104718	ENm001
chr7	117104981	117105130	ENm001
chr7	117110351	117110360	ENm001
chr7	117111431	117111610	ENm001
chr7	117112189	117112478	ENm001
chr7	117112991	117113260	ENm001
chr7	117113491	117113620	ENm001
chr7	117114229	117114498	ENm001
chr7	117114731	117114930	ENm001
chr7	117117389	117117628	ENm001
chr7	117117929	117118218	ENm001
chr7	117124741	117124978	ENm001
chr7	117125081	117125370	ENm001
chr7	117126789	117127368	ENm001
chr7	117128671	117130060	ENm001
chr7	117130931	117131000	ENm001
chr7	117131719	117132118	ENm001
chr7	117133071	117133360	ENm001
chr7	117133651	117133980	ENm001
chr7	117134289	117134580	ENm001
chr7	117134901	117135430	ENm001
chr7	117135781	117136150	ENm001
chr7	117137111	117137170	ENm001
chr7	117137329	117137368	ENm001
chr7	117138029	117138058	ENm001
chr7	117138169	117138178	ENm001
chr7	117138421	117138800	ENm001
chr7	117141021	117141438	ENm001
chr7	117142479	117142928	ENm001
chr7	117143331	117143630	ENm001
chr7	117144581	117144630	ENm001
chr7	117144971	117145250	ENm001
chr7	117145529	117145818	ENm001
chr7	117146041	117146208	ENm001
chr7	117146469	117146648	ENm001
chr7	117146981	117147100	ENm001
chr7	117147939	117148138	ENm001
chr7	117148271	117148460	ENm001
chr7	117148879	117149388	ENm001
chr7	117149489	117149970	ENm001
chr7	117150371	117150970	ENm001
chr7	117151439	117151730	ENm001
chr7	117152719	117153020	ENm001
chr7	117153519	117153648	ENm001
chr7	117154259	117154538	ENm001
chr7	117154841	117155060	ENm001
chr7	117155681	117156088	ENm001
chr7	117156669	117157100	ENm001
chr7	117157959	117158608	ENm001
chr7	117159139	117159698	ENm001
chr7	117159969	117160380	ENm001
chr7	117160561	117160720	ENm001
chr7	117161659	117161810	ENm001
chr7	117162541	117162868	ENm001
chr7	117163039	117163228	ENm001
chr7	117163839	117164230	ENm001
chr7	117166591	117166610	ENm001
chr7	117166711	117166790	ENm001
chr7	117167199	117167670	ENm001
chr7	117168861	117168890	ENm001
chr7	117169001	117169298	ENm001
chr7	117171171	117171450	ENm001
chr7	117171711	117171880	ENm001
chr7	117172829	117173068	ENm001
chr7	117173359	117174268	ENm001
chr7	117175531	117175950	ENm001
chr7	117176901	117177120	ENm001
chr7	117177629	117177798	ENm001
chr7	117178059	117178078	ENm001
chr7	117178529	117178718	ENm001
chr7	117179529	117179960	ENm001
chr7	117180299	117180438	ENm001
chr7	117181471	117181760	ENm001
chr7	117181869	117181978	ENm001
chr7	117187551	117187590	ENm001
chr7	117187929	117188330	ENm001
chr7	117189101	117189270	ENm001
chr7	117190291	117190920	ENm001
chr7	117191081	117191340	ENm001
chr7	117191771	117192100	ENm001
chr7	117193271	117193290	ENm001
chr7	117193421	117193430	ENm001
chr7	117193531	117193820	ENm001
chr7	117194029	117194278	ENm001
chr7	117194629	117195620	ENm001
chr7	117198569	117198698	ENm001
chr7	117198899	117199038	ENm001
chr7	117200169	117200448	ENm001
chr7	117200919	117200948	ENm001
chr7	117201989	117202310	ENm001
chr7	117202811	117203210	ENm001
chr7	117203471	117203580	ENm001
chr7	117203931	117204160	ENm001
chr7	117205429	117205718	ENm001
chr7	117205929	117206300	ENm001
chr7	117206651	117207170	ENm001
chr7	117207479	117208750	ENm001
chr7	117209039	117209188	ENm001
chr7	117209299	117209838	ENm001
chr7	117210009	117210168	ENm001
chr7	117211289	117211518	ENm001
chr7	117212051	117213088	ENm001
chr7	117213359	117213760	ENm001
chr7	117213871	117214428	ENm001
chr7	117214699	117215240	ENm001
chr7	117216201	117216400	ENm001
chr7	117218139	117218428	ENm001
chr7	117220001	117220548	ENm001
chr7	117222021	117222210	ENm001
chr7	117222579	117222810	ENm001
chr7	117223471	117223710	ENm001
chr7	117223989	117224198	ENm001
chr7	117224709	117227188	ENm001
chr7	117227969	117229288	ENm001
chr7	117229479	117230318	ENm001
chr7	117230699	117231238	ENm001
chr7	117231621	117231778	ENm001
chr7	117232211	117232510	ENm001
chr7	117232881	117233178	ENm001
chr7	117233741	117234170	ENm001
chr7	117234469	117234838	ENm001
chr7	117235341	117235558	ENm001
chr7	117236031	117236290	ENm001
chr7	117236401	117237098	ENm001
chr7	117237201	117237210	ENm001
chr7	117237661	117237750	ENm001
chr7	117238929	117239218	ENm001
chr7	117239359	117239750	ENm001
chr7	117239891	117240180	ENm001
chr7	117241381	117241710	ENm001
chr7	117242199	117242400	ENm001
chr7	117242599	117242830	ENm001
chr7	117243989	117244188	ENm001
chr7	117244899	117245718	ENm001
chr7	117246069	117246508	ENm001
chr7	117247701	117248870	ENm001
chr7	117249181	117249960	ENm001
chr7	117250511	117250900	ENm001
chr7	117251101	117251850	ENm001
chr7	117252101	117252300	ENm001
chr7	117253489	117253848	ENm001
chr7	117254819	117255168	ENm001
chr7	117258089	117258390	ENm001
chr7	117259111	117259230	ENm001
chr7	117259751	117259970	ENm001
chr7	117261119	117261470	ENm001
chr7	117261819	117262100	ENm001
chr7	117264521	117264770	ENm001
chr7	117265659	117266420	ENm001
chr7	117267141	117267658	ENm001
chr7	117268239	117268740	ENm001
chr7	117268999	117269548	ENm001
chr7	117269769	117270378	ENm001
chr7	117271749	117271898	ENm001
chr7	117272609	117272858	ENm001
chr7	117273479	117274538	ENm001
chr7	117274889	117275160	ENm001
chr7	117275941	117275990	ENm001
chr7	117276241	117276408	ENm001
chr7	117277789	117278070	ENm001
chr7	117278429	117278718	ENm001
chr7	117279069	117279318	ENm001
chr7	117279449	117279748	ENm001
chr7	117280431	117280808	ENm001
chr7	117281129	117281418	ENm001
chr7	117281699	117282130	ENm001
chr7	117282889	117283178	ENm001
chr7	117283849	117284998	ENm001
chr7	117285599	117285958	ENm001
chr7	117286251	117286480	ENm001
chr7	117286649	117286718	ENm001
chr7	117287369	117288600	ENm001
chr7	117290439	117290498	ENm001
chr7	117291659	117292018	ENm001
chr7	117292281	117292768	ENm001
chr7	117292909	117293380	ENm001
chr7	117295239	117295518	ENm001
chr7	117296369	117296670	ENm001
chr7	117296949	117297238	ENm001
chr7	117297641	117297968	ENm001
chr7	117301231	117301430	ENm001
chr7	117301871	117302168	ENm001
chr7	117302401	117302868	ENm001
chr7	117303179	117303508	ENm001
chr7	117304911	117305028	ENm001
chr7	117305221	117305870	ENm001
chr7	117306921	117307140	ENm001
chr7	117307679	117307788	ENm001
chr7	117308259	117308550	ENm001
chr7	117308919	117309148	ENm001
chr7	117310549	117310808	ENm001
chr7	117311269	117311458	ENm001
chr7	117312431	117312450	ENm001
chr7	117312879	117313178	ENm001
chr7	117313589	117313938	ENm001
chr7	117314121	117314698	ENm001
chr7	117315581	117316030	ENm001
chr7	117317109	117317630	ENm001
chr7	117318191	117318380	ENm001
chr7	117319031	117319260	ENm001
chr7	117319711	117319910	ENm001
chr7	117320311	117320550	ENm001
chr7	117320901	117321050	ENm001
chr7	117321421	117321798	ENm001
chr7	117322809	117322928	ENm001
chr7	117325311	117325470	ENm001
chr7	117325651	117326090	ENm001
chr7	117326279	117326548	ENm001
chr7	117329101	117329460	ENm001
chr7	117330159	117330278	ENm001
chr7	117330889	117331150	ENm001
chr7	117331321	117331610	ENm001
chr7	117332051	117332630	ENm001
chr7	117332821	117332890	ENm001
chr7	117333581	117334030	ENm001
chr7	117335141	117335330	ENm001
chr7	117335621	117335810	ENm001
chr7	117336189	117336448	ENm001
chr7	117336959	117337188	ENm001
chr7	117337549	117340010	ENm001
chr7	117340249	117341030	ENm001
chr7	117341761	117344440	ENm001
chr7	117344861	117345398	ENm001
chr7	117346179	117346208	ENm001
chr7	117346309	117346378	ENm001
chr7	117347159	117347658	ENm001
chr7	117347989	117348118	ENm001
chr7	117348449	117348688	ENm001
chr7	117349199	117349728	ENm001
chr7	117350009	117350888	ENm001
chr7	117351809	117352368	ENm001
chr7	117352699	117353368	ENm001
chr7	117355259	117355590	ENm001
chr7	117355989	117356618	ENm001
chr7	117357289	117357448	ENm001
chr7	117357701	117357910	ENm001
chr7	117358111	117358638	ENm001
chr7	117358741	117359000	ENm001
chr7	117359151	117359230	ENm001
chr7	117360751	117361250	ENm001
chr7	117361791	117362000	ENm001
chr7	117363781	117363970	ENm001
chr7	117364649	117365038	ENm001
chr7	117365871	117365970	ENm001
chr7	117366501	117366710	ENm001
chr7	117367831	117368130	ENm001
chr7	117369301	117370070	ENm001
chr7	117370229	117370788	ENm001
chr7	117372231	117372470	ENm001
chr7	117374269	117374418	ENm001
chr7	117377381	117377570	ENm001
chr7	117380321	117380430	ENm001
chr7	117380961	117381580	ENm001
chr7	117381801	117382440	ENm001
chr7	117382739	117383428	ENm001
chr7	117384121	117384410	ENm001
chr7	117384531	117384590	ENm001
chr7	117385059	117385198	ENm001
chr7	117385679	117385688	ENm001
chr7	117386041	117386908	ENm001
chr7	117387179	117387490	ENm001
chr7	117387969	117388438	ENm001
chr7	117388751	117389600	ENm001
chr7	117390351	117390620	ENm001
chr7	117390759	117390908	ENm001
chr7	117391501	117391540	ENm001
chr7	117391999	117392168	ENm001
chr7	117392689	117392998	ENm001
chr7	117393199	117393630	ENm001
chr7	117393999	117394258	ENm001
chr7	117395369	117395478	ENm001
chr7	117395879	117396298	ENm001
chr7	117396959	117397398	ENm001
chr7	117397981	117399250	ENm001
chr7	117399491	117399840	ENm001
chr7	117400399	117400630	ENm001
chr7	117401611	117401630	ENm001
chr7	117402009	117402320	ENm001
chr7	117402519	117402850	ENm001
chr7	117403061	117403468	ENm001
chr7	117404521	117405100	ENm001
chr7	117405319	117405538	ENm001
chr7	117405641	117405888	ENm001
chr7	117406889	117407300	ENm001
chr7	117408031	117408410	ENm001
chr7	117410169	117411148	ENm001
chr7	117411489	117411708	ENm001
chr7	117411841	117412138	ENm001
chr7	117412799	117412980	ENm001
chr7	117414979	117415390	ENm001
chr7	117415831	117416008	ENm001
chr7	117416519	117416688	ENm001
chr7	117417221	117417480	ENm001
chr7	117417739	117417748	ENm001
chr7	117418829	117418898	ENm001
chr7	117420021	117420090	ENm001
chr7	117420519	117420688	ENm001
chr7	117421649	117422148	ENm001
chr7	117424431	117424980	ENm001
chr7	117425179	117425398	ENm001
chr7	117425569	117425938	ENm001
chr7	117426651	117426760	ENm001
chr7	117426991	117427440	ENm001
chr7	117427561	117427940	ENm001
chr7	117432019	117432318	ENm001
chr7	117434751	117435298	ENm001
chr7	117436929	117436998	ENm001
chr7	117437561	117437618	ENm001
chr7	117438359	117438660	ENm001
chr7	117438761	117439040	ENm001
chr7	117439641	117440508	ENm001
chr7	117440701	117440710	ENm001
chr7	117441949	117442238	ENm001
chr7	117442551	117442830	ENm001
chr7	117444559	117445048	ENm001
chr7	117445379	117445468	ENm001
chr7	117445639	117445978	ENm001
chr7	117446159	117446168	ENm001
chr7	117446459	117447278	ENm001
chr7	117447539	117448198	ENm001
chr7	117448649	117449208	ENm001
chr7	117449429	117450020	ENm001
chr7	117450569	117451028	ENm001
chr7	117451269	117452388	ENm001
chr7	117453721	117453940	ENm001
chr7	117455421	117455550	ENm001
chr7	117455981	117456230	ENm001
chr7	117456509	117456788	ENm001
chr7	117457801	117458090	ENm001
chr7	117458609	117458768	ENm001
chr7	117459029	117459400	ENm001
chr7	117459631	117459920	ENm001
chr7	117460509	117460778	ENm001
chr7	117460979	117461298	ENm001
chr7	117462889	117463108	ENm001
chr7	117463839	117464088	ENm001
chr7	117464741	117464900	ENm001
chr7	117465449	117465568	ENm001
chr7	117467221	117467380	ENm001
chr7	117467499	117467638	ENm001
chr7	117467989	117468278	ENm001
chr7	117469531	117469830	ENm001
chr7	117469949	117470138	ENm001
chr7	117470311	117471598	ENm001
chr7	117472781	117473040	ENm001
chr7	117473641	117473930	ENm001
chr7	117474399	117474408	ENm001
chr5	131284640	131284929	ENm002
chr5	131285270	131285409	ENm002
chr5	131285670	131286087	ENm002
chr5	131286348	131286487	ENm002
chr5	131286838	131287487	ENm002
chr5	131287688	131287947	ENm002
chr5	131288098	131288657	ENm002
chr5	131288908	131289257	ENm002
chr5	131289498	131289787	ENm002
chr5	131290278	131290937	ENm002
chr5	131291148	131291437	ENm002
chr5	131291818	131292137	ENm002
chr5	131292538	131292797	ENm002
chr5	131292938	131293227	ENm002
chr5	131293358	131293527	ENm002
chr5	131293788	131294367	ENm002
chr5	131294468	131294577	ENm002
chr5	131295298	131295447	ENm002
chr5	131296458	131296859	ENm002
chr5	131297160	131297607	ENm002
chr5	131297848	131298409	ENm002
chr5	131298780	131299039	ENm002
chr5	131299680	131300267	ENm002
chr5	131300418	131300809	ENm002
chr5	131301278	131301797	ENm002
chr5	131302088	131302457	ENm002
chr5	131302918	131303327	ENm002
chr5	131303568	131304217	ENm002
chr5	131305238	131305277	ENm002
chr5	131305388	131305677	ENm002
chr5	131306250	131306969	ENm002
chr5	131307108	131307409	ENm002
chr5	131307860	131308199	ENm002
chr5	131310848	131311097	ENm002
chr5	131312398	131312569	ENm002
chr5	131313440	131313839	ENm002
chr5	131313948	131315297	ENm002
chr5	131315400	131316069	ENm002
chr5	131316400	131316579	ENm002
chr5	131316738	131316827	ENm002
chr5	131317100	131317779	ENm002
chr5	131318900	131318989	ENm002
chr5	131319250	131319539	ENm002
chr5	131319710	131319929	ENm002
chr5	131320180	131320929	ENm002
chr5	131322040	131322639	ENm002
chr5	131324258	131324537	ENm002
chr5	131325860	131325969	ENm002
chr5	131327660	131328019	ENm002
chr5	131328858	131329129	ENm002
chr5	131332250	131332569	ENm002
chr5	131332818	131333199	ENm002
chr5	131333488	131333667	ENm002
chr5	131334560	131334729	ENm002
chr5	131335588	131335929	ENm002
chr5	131339540	131340299	ENm002
chr5	131342210	131342399	ENm002
chr5	131342590	131342749	ENm002
chr5	131346520	131346797	ENm002
chr5	131356970	131357109	ENm002
chr5	131367450	131367629	ENm002
chr5	131378518	131378707	ENm002
chr5	131380100	131380449	ENm002
chr5	131381050	131381387	ENm002
chr5	131382220	131382439	ENm002
chr5	131383680	131383889	ENm002
chr5	131384780	131385879	ENm002
chr5	131386118	131386409	ENm002
chr5	131386648	131386887	ENm002
chr5	131391458	131391637	ENm002
chr5	131392360	131392649	ENm002
chr5	131393140	131393589	ENm002
chr5	131394820	131394849	ENm002
chr5	131395630	131395839	ENm002
chr5	131396080	131398009	ENm002
chr5	131398120	131399089	ENm002
chr5	131399270	131399679	ENm002
chr5	131399980	131400839	ENm002
chr5	131400970	131401369	ENm002
chr5	131401678	131401717	ENm002
chr5	131401898	131402307	ENm002
chr5	131402678	131403097	ENm002
chr5	131403558	131403897	ENm002
chr5	131404088	131404567	ENm002
chr5	131405008	131405117	ENm002
chr5	131405548	131406117	ENm002
chr5	131408270	131408479	ENm002
chr5	131408580	131408729	ENm002
chr5	131409890	131410469	ENm002
chr5	131421978	131422259	ENm002
chr5	131424880	131425337	ENm002
chr5	131429228	131429469	ENm002
chr5	131447028	131447447	ENm002
chr5	131447548	131447717	ENm002
chr5	131456318	131456457	ENm002
chr5	131459790	131459939	ENm002
chr5	131462288	131462437	ENm002
chr5	131469760	131469769	ENm002
chr5	131470550	131470779	ENm002
chr5	131471460	131471499	ENm002
chr5	131472090	131472389	ENm002
chr5	131473680	131473959	ENm002
chr5	131474970	131475259	ENm002
chr5	131476250	131476619	ENm002
chr5	131476990	131477219	ENm002
chr5	131478870	131479159	ENm002
chr5	131479540	131480057	ENm002
chr5	131481410	131481899	ENm002
chr5	131482020	131482179	ENm002
chr5	131482590	131482769	ENm002
chr5	131483340	131483669	ENm002
chr5	131484810	131484849	ENm002
chr5	131485320	131485729	ENm002
chr5	131486820	131487147	ENm002
chr5	131487738	131488157	ENm002
chr5	131488488	131488677	ENm002
chr5	131489418	131489567	ENm002
chr5	131489758	131490107	ENm002
chr5	131491138	131491447	ENm002
chr5	131491608	131491857	ENm002
chr5	131494368	131495309	ENm002
chr5	131496058	131497447	ENm002
chr5	131498428	131499099	ENm002
chr5	131499270	131499869	ENm002
chr5	131500550	131500709	ENm002
chr5	131501260	131501669	ENm002
chr5	131501820	131501849	ENm002
chr5	131502160	131503199	ENm002
chr5	131503380	131504249	ENm002
chr5	131504430	131505069	ENm002
chr5	131505408	131506049	ENm002
chr5	131506280	131507659	ENm002
chr5	131507920	131508499	ENm002
chr5	131508628	131508917	ENm002
chr5	131509498	131510469	ENm002
chr5	131510658	131511037	ENm002
chr5	131511728	131511997	ENm002
chr5	131512140	131512499	ENm002
chr5	131514180	131514349	ENm002
chr5	131515338	131515807	ENm002
chr5	131516058	131516317	ENm002
chr5	131517018	131517157	ENm002
chr5	131517328	131517567	ENm002
chr5	131517728	131518187	ENm002
chr5	131519178	131519467	ENm002
chr5	131519578	131519917	ENm002
chr5	131521828	131521997	ENm002
chr5	131522100	131522357	ENm002
chr5	131522980	131523379	ENm002
chr5	131524480	131524589	ENm002
chr5	131524920	131525459	ENm002
chr5	131526068	131526387	ENm002
chr5	131526618	131526997	ENm002
chr5	131527608	131527907	ENm002
chr5	131528048	131528247	ENm002
chr5	131528648	131529387	ENm002
chr5	131529750	131531197	ENm002
chr5	131531758	131532137	ENm002
chr5	131532468	131532929	ENm002
chr5	131533038	131533157	ENm002
chr5	131533578	131533657	ENm002
chr5	131533898	131533937	ENm002
chr5	131534320	131534649	ENm002
chr5	131534820	131535869	ENm002
chr5	131536390	131536629	ENm002
chr5	131537118	131537719	ENm002
chr5	131538150	131538649	ENm002
chr5	131538788	131539289	ENm002
chr5	131540518	131540859	ENm002
chr5	131541060	131541389	ENm002
chr5	131542100	131542389	ENm002
chr5	131543650	131543919	ENm002
chr5	131546638	131546757	ENm002
chr5	131546868	131546987	ENm002
chr5	131548060	131548239	ENm002
chr5	131548678	131549617	ENm002
chr5	131549968	131550117	ENm002
chr5	131550360	131550599	ENm002
chr5	131551230	131551519	ENm002
chr5	131552080	131552309	ENm002
chr5	131552550	131552739	ENm002
chr5	131552940	131553889	ENm002
chr5	131554000	131554549	ENm002
chr5	131555250	131555269	ENm002
chr5	131556120	131556159	ENm002
chr5	131557380	131557887	ENm002
chr5	131559758	131559897	ENm002
chr5	131560500	131560619	ENm002
chr5	131563770	131564059	ENm002
chr5	131565800	131566039	ENm002
chr5	131570280	131570899	ENm002
chr5	131574490	131574519	ENm002
chr5	131579890	131580149	ENm002
chr5	131580388	131580669	ENm002
chr5	131584940	131585409	ENm002
chr5	131604458	131605407	ENm002
chr5	131606458	131606657	ENm002
chr5	131607678	131607977	ENm002
chr5	131609058	131609337	ENm002
[truncated: 20,225 more rows]
